# Supplementary material for: Biotransformation of Carboxylic Acids to Alcohols: Characterization of Thermoanaerobacter Strain AK152 and 1-Propanol Production via Propionate Reduction
Source: Microorganisms. 2020 Jun 23;8(6):945. doi: 10.3390/microorganisms8060945 (PMC7356315; doi:10.3390/microorganisms8060945)
Supplement: Supplementary file 1 [file microorganisms-08-00945-s001.zip]

Archive with 1 entries (1 files):
- microorganisms-829610-supplementary.docx
